# Supplementary material for: Changes in Muscle Activity Patterns and Joint Kinematics During Gait in Hemophilic Arthropathy
Source: Front Physiol. 2020 Jan 31;10:1575. doi: 10.3389/fphys.2019.01575 (PMC7006441; doi:10.3389/fphys.2019.01575)
Supplement: Supplementary file 1 [file Data_Sheet_1.zip]

Archive with 6 entries (6 files):
- Data Sheet 1/Captions.docx
- Data Sheet 1/CLINICAL_DATA.xlsx
- Data Sheet 1/DATA_KINEMATICA_FRONTIERS.mat
- Data Sheet 1/EMG_MEAN_FRONTIERS.mat
- Data Sheet 1/ON_OF_DATASET.xlsx
- Data Sheet 1/TEMPORAL_VARIABLES.xlsx
