# Supplementary material for: Changes in Muscle Activity Patterns and Joint Kinematics During Gait in Hemophilic Arthropathy
Source: Front Physiol. 2020 Jan 31;10:1575. doi: 10.3389/fphys.2019.01575 (PMC7006441; doi:10.3389/fphys.2019.01575)
Supplement: Supplementary file 1 [file Data_Sheet_1.zip › Data Sheet 1/CLINICAL_DATA.xlsx]

## Sheet: Hoja1
									HJHS	HJHS			PETERSON	PETERSON
PWHA	Body mass	HEIGHT	BMI	AGE	Sedentary/active (1)	Pain chronicity (years)	Pain medication (yes=1)	Opioids medication (yes=1)	KNEE	ANKLE	PAIN (0-10)	Type haemophilia	KNEE	ANKE
1A	66	1.72	22.3094	22	1	10	0	0	13	7	0	A severe	6	3
2A	82	1.8	25.3086	28	1	6	1	0	0	11	5	A severe	0	10
3A	73	1.64	27.1416	41	0	20	1	0	8	6	4	A severe	4	12
4A	64	1.69	22.4082	20	0	3	0	0	0	2	0	A severe	0	1
5A	63	1.69	22.0581	23	0	10	1	0	2	5	0	A severe	1	6
6A	75	1.71	25.6489	23	1	6	0	0	8	3	0	A moderate	1	2
7A	80	1.83	23.8884	28	1	7	0	0	10	4	1	A moderate	7	8
8A	73	1.76	23.5666	31	0	8	0	0	9	11	4	A severe	9	10
9A	76	1.72	25.6896	26	0	8	0	0	0	11	3	A severe	0	11
10A	71	1.73	23.7228	26	0	7	0	0	0	9	0	AS	0	2
11A	69	1.53	29.4758	42	0	12	0	0	10	10	1	A severe	7	10
12A	95	1.75	31.0204	28	0	5	0	0	2	5	0	A moderate	1	2
13A	95	1.8	29.321	33	0	8	1	0	14	12	2	A severe	8	4
14A	53	1.68	18.7783	26	0	5	0	0	10	4	1	A severe	4	1
CONTROL	Body mass	HEIGHT	BMI	AGE	Sedentary/active (1)	PAIN (0-10)
1	75	1.81	22.8931	24	0	0
2	62	1.69	21.7079	26	0	0
3	91	1.81	27.7769	30	0	0
4	85	1.8	26.2346	26	0	0
5	74	1.74	24.4418	22	1	0
6	67	1.69	23.4586	43	1	0
7	79	1.75	25.7959	28	0	0
8	72	1.77	22.9819	23	1	0
9	78	1.74	25.763	33	1	0
10	80	1.75	26.1224	29	1	0
11	81	1.76	26.1493	25	0	0
12	68.5	1.73	22.8875	37	1	0
13	69	1.79	21.5349	23	1	0
