# Supplementary material for: Changes in Muscle Activity Patterns and Joint Kinematics During Gait in Hemophilic Arthropathy
Source: Front Physiol. 2020 Jan 31;10:1575. doi: 10.3389/fphys.2019.01575 (PMC7006441; doi:10.3389/fphys.2019.01575)
Supplement: Supplementary file 1 [file Data_Sheet_1.zip › Data Sheet 1/ON_OF_DATASET.xlsx]

## Sheet: ON_OFF_ANKLE
CG confortable	MG	MG			CG slow	MG	MG			PWHA	MG	MG
subject	ON	OF	DURATION		subject	ON	OF	DURATION		subject	ON	OF	DURATION
1	14.4763	44.6298	30.1534		1	5.67045	36.3576	30.6871		1	0	45.4303	45.4303
2	17.7452	43.9626	26.2175		2	19.6131	44.2962	24.6831		2	0.867245	45.1634	44.2962
3	19.0127	46.431	27.4183		3	20.3469	48.1654	27.8185		3	16.8112	46.431	29.6197
4	22.0814	43.8959	21.8145		4	14.3429	44.2295	29.8866		4	0	42.495	42.495
5	10.7405	40.0934	29.3529		5	10.0734	39.4263	29.3529		5	9.87325	47.8986	38.0254
6	25.8839	47.6318	21.7478		6	27.6851	51.501	23.8159		6	20.0801	44.563	24.483
7	4.26951	29.0861	24.8165		7	6.33756	26.2175	19.8799		7	13.7425	47.1648	33.4223
8	28.2188	41.2942	13.0754		8	0	43.8292	43.8292		8	8.13876	47.4316	39.2929
9	0	24.5497	24.5497		9	4.73649	34.1561	29.4196		9	16.8779	47.4316	30.5537
10	21.2141	47.7652	26.551		10	24.6164	48.8326	24.2161		10	14.2762	46.8312	32.555
11	12.942	45.2302	32.2882		11	16.5444	48.4323	31.8879		11	0	42.5617	42.5617
12	9.20614	47.0981	37.8919		12	10.2068	47.6318	37.4249		12	8.47231	43.1621	34.6898
13	11.9413	49.6998	37.7585		13	15.2769	49.3662	34.0894		13	0	52.5017	52.5017
MEAN	15.2101	42.4129	27.2028		MEAN	13.4962	43.2647	29.7686		14	4.66978	52.1014	47.4316
STD	8.2196	7.46023	6.69216		STD	8.24831	7.32683	6.28722		MEAN	8.12923	46.512	38.3827
P-VALUE	0.0342292	0.198394	0.00105469		P-VALUE	0.102867	0.61033	0.00525974		STD	7.31822	3.05106	7.86759
EFFECT SIZE	0.911205	0.730527	1.52731		EFFECT SIZE	0.687761	0.588622	1.20606
CG pre	LG	LG			CG slow	LG	LG			PWHA	LG	LG
subject	ON	OF	DURATION		subject	ON	OF	DURATION		subject	ON	OF	DURATION
1	13.2088	52.3682	39.1594		1	0	43.8959	43.8959		1	0	38.8926	38.8926
2	11.2742	46.2308	34.9566		2	1.60107	47.8319	46.2308		2	0	46.3642	46.3642
3	15.6104	46.8312	31.2208		3	13.6091	49.5664	35.9573		3	0	71.9813	71.9813
4	8.07205	44.8299	36.7578		4	8.53903	45.1634	36.6244		4	0.400267	43.2288	42.8286
5	12.5417	46.2975	33.7558		5	13.9426	46.2308	32.2882		5	8.4056	53.9693	45.5637
6	16.0774	50.0334	33.956		6	21.948	53.8359	31.8879		6	0	49.7665	49.7665
7	8.53903	29.8866	21.3476		7	2.73516	29.7532	27.018		7	5.47031	46.6978	41.2275
8	30.8205	42.962	12.1414		8	0	45.1634	45.1634		8	9.6064	50.5003	40.8939
9	0	26.2175	26.2175		9	0	34.8232	34.8232		9	18.2121	47.8986	29.6865
10	26.9513	50.2335	23.2822		10	25.9506	49.6998	23.7492		10	12.6751	47.2982	34.6231
11	31.4209	44.9633	13.5424		11	21.4143	47.8319	26.4176		11	0	72.982	72.982
12	13.3422	48.0987	34.7565		12	14.3429	49.8999	35.557		12	0	47.2315	47.2315
13	9.67312	49.6998	40.0267		13	13.0087	51.501	38.4923		13	0	48.499	48.499
MEAN	15.1947	44.5117	29.317		MEAN	10.5455	45.7844	35.2389		14	13.4089	51.3009	37.8919
STD	9.27725	7.78642	9.24913		STD	9.15392	6.67175	7.09991		MEAN	4.86991	51.1865	46.3166
P-VALUE	0.00590539	0.060795	0.000361543		P-VALUE	0.058456	0.106566	0.00707694		STD	6.40395	9.70477	12.3869
EFFECT SIZE	1.30417	0.756295	1.54416		EFFECT SIZE	0.721382	0.644829	1.08601
CG pre	SOL	SOL			CG slow	SOL	SOL			PWHA	SOL	SOL
subject	ON	OF	DURATION		subject	ON	OF	DURATION		subject	ON	OF	DURATION
1	5.87058	47.0981	41.2275		1	0	39.3596	39.3596		1	0	38.2255	38.2255
2	11.6077	46.8979	35.2902		2	9.67312	48.5657	38.8926		2	2.06805	46.431	44.3629
3	3.73582	47.3649	43.6291		3	11.6744	50.0334	38.3589		3	0	45.7638	45.7638
4	6.73783	46.1641	39.4263		4	6.6044	46.4977	39.8933		4	0	44.563	44.563
5	3.40227	42.6951	39.2929		5	2.53502	43.6291	41.0941		5	7.53836	50.3002	42.7618
6	11.1408	55.5037	44.3629		6	17.9453	58.9059	40.9606		6	3.26885	43.6958	40.427
7	0	31.2208	31.2208		7	0.400267	30.7538	30.3536		7	6.07071	48.2989	42.2282
8	0	42.8286	42.8286		8	0	44.2295	44.2295		8	1.40093	52.0347	50.6338
9	0	40.7605	40.7605		9	6.07071	40.5604	34.4897		9	18.2789	48.1654	29.8866
10	0	49.9666	49.9666		10	1.33422	51.6344	50.3002		10	14.1428	46.6978	32.555
11	5.60374	48.7658	43.1621		11	8.20547	54.8366	46.6311		11	0	41.8279	41.8279
12	6.67111	49.8332	43.1621		12	8.4056	52.435	44.0294		12	0	51.7011	51.7011
13	9.80654	54.9033	45.0967		13	12.942	57.1714	44.2295		13	0	45.6971	45.6971
MEAN	4.96741	46.4617	41.4943		MEAN	6.59927	47.5856	40.9863		14	12.8753	53.0354	40.1601
STD	4.23818	6.29585	4.6427		STD	5.62774	7.89466	5.15841		MEAN	4.68884	46.8884	42.1996
P-VALUE	0.636112	0.941974	0.644648		P-VALUE	0.268528	0.679993	0.395694		STD	6.21857	4.13128	5.97942
EFFECT SIZE	0.050153	0.0788351	0.131432		EFFECT SIZE	0.319786	0.112412	0.21739
CG pre	TA	TA			CG slow	TA	TA			PWHA	TA	TA
subject	OF	ON	DURATION		subject	OF	ON	DURATION		subject	OF	ON	DURATION
1	6.53769	56.2375	50.3002		1	0.867245	48.032	52.8352		1	8.53903	24.6831	83.8559
2	5.20347	57.972	47.2315		2	5.53702	59.1728	46.3642		2	2.93529	43.2288	59.7065
3	8.27218	53.7692	54.503		3	11.4076	61.1741	50.2335		3	2.33489	34.3562	67.9787
4	15.477	50.1001	65.3769		4	15.8773	51.7678	64.1094		4	1.26751	58.3055	42.962
5	16.0774	46.7645	69.3129		5	15.01	45.7638	69.2462		5	5.33689	51.8346	53.5023
6	6.80454	63.4423	43.3622		6	6.67111	64.443	42.2282		6	11.074	45.0967	65.9773
7	0.867245	20.6805	80.1868		7	4.46965	24.016	80.4536		7	34.6898	54.2362	80.4536
8	5.00334	54.1027	50.9006		8	0.667111	56.1041	44.563		8	11.8746	54.7698	57.1047
9	0.667111	39.96	60.7071		9	2.46831	46.2308	56.2375		9	7.8052	50.3002	57.505
10	7.2048	57.3716	49.8332		10	6.004	59.9066	46.0974		10	6.80454	48.6991	58.1054
11	16.4777	57.9053	58.5724		11	22.9486	61.1741	61.7745		11	5.73716	52.2348	53.5023
12	7.33823	57.6384	49.6998		12	21.2809	58.439	62.8419		12	9.20614	55.3035	53.9026
13	47.2982	61.9746	85.3235		13	51.1674	62.9753	88.1921		13	3.13542	48.499	54.6364
MEAN	11.0176	52.1476	58.87		MEAN	12.6443	53.7846	58.8598		14	35.8239	60.974	74.8499
STD	12.0594	11.3421	12.9318		STD	13.7392	10.9756	14.1541		MEAN	10.4689	48.7515	61.7173
P-VALUE	0.899478	0.198463	0.395694		P-VALUE	0.649103	0.0893316	0.437362		STD	10.9818	9.62517	11.5193
EFFECT SIZE	0.049151	0.324946	0.233394		EFFECT SIZE	0.177387	0.489063	0.223034

## Sheet: ON_OFF_KNEE_HIP
CG confortable	VL	VL			CG slow	VL	VL			PWHA	VL	VL
subject	OF	ON	DURATION		subject	OF	ON	DURATION		subject	OF	ON	DURATION
1	16.2775	86.1908	30.0867		1	7.27151	78.5857	28.6858		1	35.8239	82.5217	53.3022
2	14.8099	87.2582	27.5517		2	32.1548	87.7919	44.3629		2	13.7425	82.1214	31.6211
3	13.7425	93.7959	19.9466		3	17.7452	94.9967	22.7485		3	48.6991	90.5937	58.1054
4	15.0767	86.8579	28.2188		4	14.8766	87.1247	27.7518		4	40.3602	81.054	59.3062
5	32.9553	78.2522	54.7031		5	32.2215	75.3836	56.8379		5	25.7505	83.6558	42.0947
6	33.3556	85.1901	48.1654		6	43.2288	84.3229	58.9059		6	26.0173	87.525	38.4923
7	2.06805	67.9787	34.0894		7	30.1534	62.9753	67.1781		7	50.8339	89.5264	61.3075
8	4.06938	84.4563	19.6131		8	23.0153	80.8539	42.1614		8	16.0107	89.9933	26.0173
9	2.93529	67.3115	35.6237		9	1	79.453	21.547		9	11.541	89.1261	22.4149
10	22.1481	90.7272	31.4209		10	27.1514	93.3289	33.8225		10	35.1568	85.0567	50.1001
11	22.0147	89.2595	32.7552		11	31.8212	91.0607	40.7605		11	39.2262	82.5884	56.6378
12	20.6805	86.5911	34.0894		12	33.3556	85.6571	47.6985		12	66.7111	90.1935	76.5177
13	20.8139	89.3929	31.4209		13	28.6858	90.4603	38.2255		13	43.3622	87.058	56.3042
MEAN	16.9959	84.0971	32.8989		MEAN	24.8216	83.9996	40.822		14	15.3436	88.7925	26.551
STD	10.0392	8.15467	9.68598		STD	11.7107	8.67325	14.177		MEAN	33.4699	86.4148	47.0552
P-VALUE	0.010846	0.752443	0.0272015		P-VALUE	0.166602	0.627438	0.369327		STD	16.2761	3.45638	16.1134
EFFECT SIZE	1.20656	0.376538	1.05458		EFFECT SIZE	0.604857	0.370246	0.409267
CG confortable	VM	VM			CG slow	VM	VM			PWHA	VM	VM
subject	OF	ON	DURATION		subject	OF	ON	DURATION		subject	OF	ON	DURATION
1	13.0754	92.5951	20.4803		1	7.8052	79.6531	28.1521		1	32.2882	82.8552	49.433
2	14.6765	88.5257	26.1508		2	16.6778	89.0594	27.6184		2	12.475	79.7198	32.7552
3	13.6758	89.2595	24.4163		3	17.0113	91.5944	25.4169		3	48.0987	90.1935	57.9053
4	9.80654	94.3963	15.4103		4	10.6738	94.3296	16.3442		4	14.2095	87.2582	26.9513
5	25.4169	81.3876	44.0294		5	28.7525	79.1194	49.6331		5	23.8159	81.988	41.8279
6	31.5544	86.5911	44.9633		6	38.0921	85.9907	52.1014		6	28.6191	88.459	40.1601
7	1.13409	73.6491	27.485		7	4.53636	73.1154	31.4209		7	44.2295	85.3235	58.9059
8	4.60307	74.6498	29.9533		8	5.4036	78.8526	26.551		8	24.1494	90.1935	33.956
9	0.667111	65.7772	34.8899		9	1.2008	82.0547	19.1461		9	11.1408	91.6611	19.4797
10	20.8139	88.459	32.3549		10	27.952	90.6604	37.2915		10	40.8939	88.1921	52.7018
11	11.2075	95.9306	15.2769		11	17.2115	93.1288	24.0827		11	37.0247	83.3889	53.6358
12	14.0093	88.1254	25.8839		12	24.016	86.7245	37.2915		12	30.2201	98.7992	31.4209
13	18.8125	86.3909	32.4216		13	30.6204	87.1915	43.429		13	42.0947	87.992	54.1027
MEAN	13.8041	85.0567	28.7474		MEAN	17.6887	85.498	32.1907		14	55.9706	89.1261	66.8446
STD	8.97215	8.854	9.24286		STD	11.5313	6.46488	11.1112		MEAN	31.8022	87.5107	44.2914
P-VALUE	0.00242228	0.752406	0.00525974		P-VALUE	0.014263	0.512208	0.0198079		STD	13.7705	4.78751	13.9596
EFFECT SIZE	1.53485	0.350117	1.30326		EFFECT SIZE	1.10563	0.356291	0.956372
																BURST 2				BURST 2
CG confortable	RF	RF			CG slow	RF	RF			PWHA	RF	RF				CG confortable	RF	RF		CG confortable	RF	RF		CG confortable	RF	RF
subject	OF	ON	DURATION		subject	OF	ON	DURATION		subject	OF	ON	DURATION			subject	ON	OF		subject	ON	OF		subject	ON	OF
1	15.8773	88.1254	37.8919		1	9.53969	79.7198	32.1548		1	46.0974	84.1227	61.9746			1	48.0987	58.2388		1	43.2288	45.5637		1
2	15.2101	88.1921	34.1561		2	30.2201	88.7258	46.5644		2	13.3422	81.054	33.6891			2	56.6378	63.7759		2	58.7058	63.7759		2	55.9039	57.3049
3	13.5424	93.7292	45.3636		3	21.6811	91.3943	54.2362		3	64.3095	90.1268	74.1828			3	41.6278	67.1781		3	42.5617	66.511		3
4	14.2762	90.527	32.2882		4	14.4763	90.7939	23.6825		4	5.93729	92.7952	15.944			4	51.501	60.04		4				4	55.437	58.2388
5	13.7425	80.7205	50.8339		5	55.5704	76.9179	78.6524		5	22.5484	86.6578	54.1027			5	38.3589	56.1708		5				5	50.6338	68.8459
6	30.2869	88.5257	51.2342		6	42.028	86.1908	58.8392		6	32.0881	88.1921	74.1161			6	57.972	67.445		6	54.3029	57.3049		6	35.1568	65.3769
7	20.1468	31.2875	88.8592		7	19.6131	76.5177	43.0954		7	16.2108	97.8652	61.2408			7				7				7	29.4196	72.3149
8	5.00334	82.9219	26.4843		8	10.8739	79.8532	32.1548		8	15.4103	89.1928	57.5717			8	35.8239	40.2268		8	39.7598	40.8939		8	37.4917	68.8459
9	9.47298	62.6418	46.8312		9	17.3449	76.451	40.8939		9	12.008	87.4583	37.6918			9				9				9	52.435	65.5771
10	19.8799	91.3276	42.1614		10	30.7538	92.5951	38.1588		10	16.9446	98.0654	18.8793			10	51.7678	65.3769		10				10
11	22.1481	85.7905	66.1107		11	44.2962	89.6598	54.6364		11	40.0267	90.1268	53.3022			11	31.6878	61.441		11				11	50.6338	54.036
12	13.0087	89.9266	33.2221		12	31.9546	86.8579	47.6318		12	7.07	84.056	23.014			12	51.968	62.1081		12	51.3009	53.8359		12
13	17.4116	88.5257	32.3549		13	20.547	90.4603	30.0867		13	42.0947	89.6598	61.6411			13	50.8339	54.3029		13				13	56.1708	65.3769
MEAN	16.1544	81.7109	45.2148		MEAN	26.8384	85.0875	44.6759		14	15.3436	94.3963	20.9473			MEAN	46.9343	59.664		MEAN	48.31	54.6475		14
STD	6.21201	17.0377	16.8925		STD	13.9326	6.23863	14.6751		MEAN	24.9594	89.5549	46.307			STD	8.71608	7.724		STD	7.5485	10.0346		MEAN	43.2288	45.0967
P-VALUE	0.274904	0.215722	0.715898		P-VALUE	0.57681	0.145206	0.78952		STD	17.2794	4.98367	20.7252			P-VALUE	0.998	0.20897		P-VALUE	0.84036	0.0535465		STD	10.1873	6.12043
EFFECT SIZE	0.666471	0.637064	0.056725		EFFECT SIZE	0.12021	0.795367	0.0825955								EFFECT SIZE	0.0103317	0.613173		EFFECT SIZE	0.138054	1.1887
CG confortable	ST	ST			CG slow	ST	ST			PWHA	ST	ST
subject	OF	ON	DURATION		subject	OF	ON	DURATION		subject	OF	ON	DURATION
1	9.73983	81.1207	28.6191		1	1.60107	73.5824	28.0187		1	34.2895	75.3836	58.9059
2	28.4189	85.9907	42.4283		2	28.8192	86.5243	42.2949		2	40.6938	73.6491	67.0447
3	4.40294	80.7872	23.6157		3	6.33756	83.6558	22.6818		3	52.8352	86.0574	66.7779
4	0.6004	79.7865	20.8139		4	0.867245	80.8539	20.0133		4	24.95	74.5163	50.4336
5	32.6217	69.9133	62.7085		5	1.8012	68.5791	33.2221		5	14.8099	79.3195	35.4903
6	14.7432	82.2548	32.4883		6	19.2128	83.3222	35.8906		6	28.1521	71.3809	56.7712
7	0.333556	65.9106	34.4229		7	0.333556	59.3729	40.9606		7	23.2822	73.3155	49.9666
8	33.1554	56.6378	76.5177		8	39.6931	48.8993	90.7939		8	24.8833	77.6518	47.2315
9	0.266845	65.0434	35.2235		9	0.333556	74.7832	25.5504		9	28.3522	83.9893	44.3629
10	38.6925	82.7885	55.9039		10	10.0067	85.457	24.5497		10	5.93729	84.4563	21.481
11	7.73849	78.2522	29.4863		11	8.27218	69.9133	38.3589		11	26.9513	91.928	35.0233
12	4.53636	84.8566	19.6798		12	13.6758	86.7912	26.8846		12	71.8479	82.3215	89.5264
13	8.4056	80.3202	28.0854		13	9.27285	85.5237	23.7492		13	18.3456	81.5877	36.7578
MEAN	14.1274	76.4356	37.6918		MEAN	10.7867	75.9429	34.8437		14	14.7432	93.4623	21.2809
STD	14.0146	9.04615	17.2738		STD	12.0802	11.7383	18.3318		MEAN	29.291	80.6442	48.6467
P-VALUE	0.0307925	0.395766	0.0688		P-VALUE	0.00331694	0.528019	0.0347819		STD	16.8455	6.87659	18.6503
EFFECT SIZE	0.974876	0.527074	0.609384		EFFECT SIZE	1.2543	0.492903	0.746355
CG confortable	BF	BF			CG slow	BF	BF			PWHA	BF	BF
subject	OF	ON	DURATION		subject	OF	ON	DURATION		subject	OF	ON	DURATION
1	7.87191	80.2535	27.6184		1	1.26751	72.7151	28.5524		1	34.8232	75.984	58.8392
2	2.80187	89.2595	13.5424		2	1.13409	91.0607	10.0734		2	39.7598	75.984	63.7759
3	9.6064	81.1207	28.4857		3	10.8072	81.1207	29.6865		3	49.2995	87.6584	61.6411
4	2.33489	77.7852	24.5497		4	3.73582	79.5864	24.1494		4	18.4123	76.0507	42.3616
5	0.266845	70.3803	29.8866		5	12.5417	70.447	42.0947		5	8.60574	80.9873	27.6184
6	31.4209	82.7885	48.6324		6	40.5604	75.05	65.5103		6	37.4917	82.1214	55.3702
7	0.333556	65.9106	34.4229		7	0.333556	60.4403	39.8933		7	22.7485	80.7205	42.028
8	12.4083	75.517	36.8913		8	17.3449	72.7151	44.6298		8	30.487	84.5897	45.8973
9	0.266845	62.7085	37.5584		9	0.266845	68.7792	31.4877		9	8.80587	87.1247	21.6811
10	4.8032	85.3235	19.4797		10	3.66911	94.7298	8.93929		10	9.27285	83.5223	25.7505
11	4.13609	76.9179	27.2181		11	6.73783	74.5831	32.1548		11	28.4189	90.3936	38.0254
12	12.6084	82.1214	30.487		12	4.66978	80.9873	23.6825		12	39.7598	82.2548	57.505
13	8.4056	83.0554	25.3502		13	9.13943	84.7899	24.3496		13	38.1588	79.0527	59.1061
MEAN	7.48191	77.934	29.5479		MEAN	8.6314	77.4619	31.1695		14	7.47165	93.2622	14.2095
STD	8.42182	7.67068	8.74406		STD	10.927	9.31235	14.8805		MEAN	26.6797	82.8362	43.8435
P-VALUE	0.000884005	0.152218	0.0225439		P-VALUE	0.00241115	0.065061	0.0765267		STD	14.1101	5.36379	16.3963
EFFECT SIZE	1.63682	0.748019	1.07638		EFFECT SIZE	1.42367	0.715957	0.808053
CG confortable	GMAX	GMAX			CG slow	GMAX	GMAX			PWHA	GMAX	GMAX
subject	OF	ON	DURATION		subject	OF	ON	DURATION		subject	OF	ON	DURATION
1	24.8833	93.8626	31.0207		1	18.1454	84.523	33.6224		1	23.4156	58.7725	64.6431
2	38.0254	96.3976	41.6278		2	39.2929	96.531	42.7618		2	25.1501	68.9793	56.1708
3	11.8079	92.2615	19.5464		3	19.4797	94.3296	25.1501		3	43.2288	84.056	59.1728
4	10.7405	95.5971	15.1434		4	9.27285	96.1308	13.1421		4	15.8773	93.1288	22.7485
5	11.7412	89.8599	21.8813		5	4.40294	90.3269	14.0761		5	30.4203	93.2622	37.1581
6	27.3516	92.5284	34.8232		6	33.6891	92.1281	41.561		6	17.9453	88.9927	28.9526
7	0.867245	79.7865	21.0807		7	1.33422	83.9893	17.3449		7	23.0153	96.1308	26.8846
8	9.20614	91.6611	17.545		8	21.481	92.5951	28.8859		8	20.8806	91.1274	29.7532
9	0.667111	71.2475	29.4196		9	18.3456	76.1841	42.1614		9	18.6791	93.1288	25.5504
10	17.2115	96.998	20.2135		10	24.4163	98.1321	26.2842		10	23.4823	98.8659	24.6164
11	7.27151	89.5931	17.6785		11	10.4736	97.9987	12.475		11	77.4516	93.8626	83.5891
12	5.07005	93.1955	11.8746		12	6.53769	97.1314	9.40627		12	20.547	95.8639	24.6831
13	11.2075	93.9293	17.2782		13	31.7545	94.3963	37.3582		13	36.1574	88.1254	48.032
MEAN	13.5424	90.5321	23.0102		MEAN	18.3558	91.8766	26.4792		14	40.4937	98.9326	41.561
STD	10.8324	7.23729	8.62779		STD	11.7952	6.59463	12.3094		MEAN	29.7675	88.8021	40.9654
P-VALUE	0.00284173	0.647387	0.00262039		P-VALUE	0.0552655	0.409183	0.0725356		STD	16.119	11.481	18.7598
EFFECT SIZE	1.1724	0.178322	1.21607		EFFECT SIZE	0.802939	0.323319	0.905674
CG confortable	GMED	GMED			CG slow	GMED	GMED			PWHA	GMED	GMED
subject	OF	ON	DURATION		subject	OF	ON	DURATION		subject	OF	ON	DURATION
1	43.5624	88.3256	55.2368		1	34.5564	89.1928	45.3636		1	38.3589	77.2515	61.1074
2	16.2108	95.9973	20.2135		2	19.5464	94.7965	24.7498		2	38.0254	71.0474	66.978
3	9.13943	98.7992	10.3402		3	17.6117	98.5991	19.0127		3	56.7045	87.4583	69.2462
4	39.0927	99.1995	39.8933		4	45.03	98.8659	46.1641		4	38.3589	95.9306	42.4283
5	33.956	89.2595	44.6965		5	35.557	78.5857	56.9713		5	40.9606	92.9286	48.032
6	39.3596	88.3923	50.9673		6	44.9633	93.062	51.9013		6	40.2268	79.3195	60.9073
7	19.8132	71.9146	47.8986		7	23.2155	64.9099	58.3055		7	62.5751	77.0514	85.5237
8	39.96	72.9153	67.0447		8	41.561	76.7178	64.8432		8	39.3596	97.7318	41.6278
9	14.7432	64.0427	50.7005		9	21.2809	72.1147	49.1661		9	35.2235	97.7318	37.4917
10	42.0947	99.2662	42.8286		10	45.497	98.5991	46.8979		10	59.1061	85.9239	73.1821
11	47.8319	71.3142	76.5177		11	47.4316	69.3129	78.1187		11	46.8979	80.5871	66.3109
12	41.0941	95.4636	45.6304		12	42.6284	88.459	54.1694		12	12.475	85.5904	26.8846
13	44.6965	83.7225	60.974		13	48.6324	84.523	64.1094		13	47.0981	95.3969	51.7011
MEAN	33.1965	86.0471	47.1494		MEAN	35.9624	85.2107	50.7518		14	19.0794	92.5284	26.551
STD	13.2332	12.2402	17.5658		STD	11.5773	11.8243	15.7734		MEAN	41.0321	86.8913	54.1409
P-VALUE	0.369254	0.78952	0.409331		P-VALUE	0.576693	0.903412	0.610385		STD	13.7716	8.76233	17.7616
EFFECT SIZE	0.580638	0.0793397	0.396111		EFFECT SIZE	0.398117	0.161432	0.200915
