# Supplementary material for: Changes in Muscle Activity Patterns and Joint Kinematics During Gait in Hemophilic Arthropathy
Source: Front Physiol. 2020 Jan 31;10:1575. doi: 10.3389/fphys.2019.01575 (PMC7006441; doi:10.3389/fphys.2019.01575)
Supplement: Supplementary file 1 [file Data_Sheet_1.zip › Data Sheet 1/TEMPORAL_VARIABLES.xlsx]

## Sheet: temporal_variables
CONTROL						CONTROL
CONFORTABLE	TIME CYCLE	% STANCE	CV CYCLE	CV STANCE	VELOCITY m/s	SLOW	TIME CYCLE	% STANCE	CV CYCLE	CV STANCE	VELOCITY m/s
1	1.07556	55.5302	1.73216	2.11281	1.43039	1	1.11333	57.9067	1.61019	1.46038	1.3415
2	1.02741	54.1431	1.63383	1.26502	1.31272	2	1.11298	58.378	2.08908	1.26608	1.11819
3	1.00667	57.1217	1.93456	1.69182	1.42106	3	1.13167	57.0655	1.81892	1.5942	1.22832
4	1.10824	56.6164	1.64096	1.51779	1.16997	4	1.14667	57.2099	2.12296	2.1602	1.08216
5	1.02417	53.8601	1.91446	2.27341	1.38983	5	1.15294	59.5815	1.74035	2.47045	1.14726
6	1.152	64.9544	1.94657	1.35665	0.79822	6	1.35111	66.8211	2.91972	3.10025	0.655466
7	1.11407	58.8435	1.31247	3.82463	1.09137	7	1.23429	61.1785	1.62531	1.50939	0.929103
8	1.12667	57.7586	3.08601	2.39326	1.1704	8	1.33965	64.0579	3.57885	2.30856	0.870538
9	1.07333	58.1056	1.66391	1.44778	1.19892	9	1.17333	59.7802	1.45838	1.08387	0.864607
10	1.085	59.2111	1.84332	1.63506	1.2623	10	1.19059	63.3692	1.62118	1.13464	1.04466
11	1.20842	59.3533	1.69385	1.31343	1.04909	11	1.49961	68.4538	1.40995	2.9053	0.762397
12	1.0025	53.4759	1.39228	8.05445	1.30207	12	1.15167	60.6387	1.32846	2.27569	1.0551
13	1.09333	56.5282	0.828495	2.09218	1.22569	13	1.2793	63.0712	2.23734	1.36235	0.909494
PWHA	TIME CYCLE	% STANCE	CV CYCLE	CV STANCE	VELOCITY m/s
1	1.1575	60.3167	1.98265	2.14734	1.09844
2	1.25	65.1013	2.3694	2.41562	0.829661
3	0.998667	56.601	2.73617	1.65964	1.07196
4	1.00314	57.2248	2.51004	1.4473	1.24219
5	1.11922	62.2856	2.77701	1.47704	1.03121
6	1.14167	63.2039	2.16925	1.13171	1.09919
7	1.16281	63.6485	2.07874	6.31224	1.01351
8	1.12083	58.2069	1.40545	1.70571	1.01885
9	1.03333	60.7996	2.90442	2.27384	1.30134
10	1.08741	62.5967	3.7669	2.43382	0.963043
11	1.132	62.338	3.35115	2.17852	0.90092
12	1.22159	63.0899	4.17732	9.47208	1.2471
13	1.02262	66.2198	2.5529	3.15854	1.19284
14	1.08611	71.3519	2.26387	1.90247	1.26449
